# Supplementary material for: Sex and Age Impact CD4+ T Cell Susceptibility to HIV In Vitro through Cell Activation Dynamics
Source: Cells. 2023 Nov 23;12(23):2689. doi: 10.3390/cells12232689 (PMC10706042; doi:10.3390/cells12232689)
Supplement: Supplementary file 1 [file cells-12-02689-s001.zip]

Archive with 1 entries (1 files):
- cells-2688871-supplementary.pdf
